# Supplementary material for: Affinity Maturation for Antibody Engineering: The Critical Role of Residues on CDR Loops of Antibodies in Antigen Binding
Source: Molecules. 2025 Jan 24;30(3):532. doi: 10.3390/molecules30030532 (PMC11819675; doi:10.3390/molecules30030532)
Supplement: Supplementary file 1 [file molecules-30-00532-s001.zip]

Archive with 1 entries (1 files):
- molecules-3340634-supplementary.pdf
